# Supplementary material for: Declining Mortality Rate of Hospitalised Patients in the Second Wave of the COVID-19 Epidemics in Italy: Risk Factors and the Age-Specific Patterns
Source: Life (Basel). 2021 Sep 17;11(9):979. doi: 10.3390/life11090979 (PMC8464683; doi:10.3390/life11090979)
Supplement: Supplementary file 1 [file life-11-00979-s001.zip]

Archive with 1 entries (1 files):
- life-1351563-supplementary.pdf
